# Supplementary material for: JMJD6 cleaves MePCE to release positive transcription elongation factor b (P-TEFb) in higher eukaryotes
Source: eLife. 2020 Feb 12;9:e53930. doi: 10.7554/eLife.53930 (PMC7064345; doi:10.7554/eLife.53930)
Supplement: Supplementary file 1. [file elife-53930-supp1.txt]

                                                               JMJD6
                    Wavelength                                      
              Resolution range              64  - 2.6 (2.693  - 2.6)
                   Space group                              P 1 21 1
                     Unit cell  100.547 141.906 149.263 90 96.797 90
             Total reflections                        490209 (45163)
            Unique reflections                        127739 (12429)
                  Multiplicity                             3.8 (3.5)
              Completeness (%)                           0.99 (1.00)
               Mean I/sigma(I)                           8.36 (1.01)
               Wilson B-factor                                 40.17
                       R-merge                        0.2198 (1.542)
                        R-meas                        0.2557 (1.825)
                         CC1/2                          0.976 (0.33)
                           CC*                         0.994 (0.705)
Reflections used in refinement                        126596 (12425)
   Reflections used for R-free                            1999 (197)
                        R-work                       0.2291 (0.3130)
                        R-free                       0.2872 (0.3466)
                      CC(work)                         0.924 (0.666)
                      CC(free)                         0.861 (0.559)
  Number of non-hydrogen atoms                                 23285
                macromolecules                                 22527
                       ligands                                    88
              Protein residues                                  2716
                    RMS(bonds)                                 0.012
                   RMS(angles)                                  1.36
      Ramachandran favored (%)                                    97
      Ramachandran allowed (%)                                   3.2
     Ramachandran outliers (%)                                  0.22
          Rotamer outliers (%)                                   2.8
                    Clashscore                                 16.88
              Average B-factor                                 44.31
                macromolecules                                 44.48
                       ligands                                 33.41
                       solvent                                 39.97
